# Supplementary material for: Combination Therapy with STAT3 Inhibitor Enhances SERCA2a-Induced BMPR2 Expression and Inhibits Pulmonary Arterial Hypertension
Source: Int J Mol Sci. 2021 Aug 24;22(17):9105. doi: 10.3390/ijms22179105 (PMC8431626; doi:10.3390/ijms22179105)
Supplement: Supplementary file 1 [file ijms-22-09105-s001.zip]

Archive with 1 entries (1 files):
- ijms-1348193-supplementary.pdf
